# Supplementary material for: Disruption in the cecal microbiota of chickens challenged with Clostridium perfringens and other factors was alleviated by Bacillus licheniformis supplementation
Source: PLoS One. 2017 Aug 3;12(8):e0182426. doi: 10.1371/journal.pone.0182426 (PMC5542615; doi:10.1371/journal.pone.0182426)
Supplement: S2 Table — (XLSX) [file pone.0182426.s002.xlsx]

## Sheet: Sheet1
All within group	All between group	t statistic	Parametric p-value	Parametric p-value (Bonferroni-corrected)
BL and PC	BL and PC	-7.47621	4.28195e-13	4.28195e-12
FC and PC	FC and PC	-5.91491	6.74859e-09	6.74859e-08
NC and PC	NC and PC	-10.6571	1.04588e-23	1.04588e-22
FC and BL	FC and BL	-2.1227	0.0343458	0.343458
NC and BL	NC and BL	-7.33284	1.11698e-12	1.11698e-11
NC and FC	NC and FC	-4.54658	7.08589e-06	7.08589e-05
