# Supplementary material for: Disruption in the cecal microbiota of chickens challenged with Clostridium perfringens and other factors was alleviated by Bacillus licheniformis supplementation
Source: PLoS One. 2017 Aug 3;12(8):e0182426. doi: 10.1371/journal.pone.0182426 (PMC5542615; doi:10.1371/journal.pone.0182426)
Supplement: S3 Table — (XLSX) [file pone.0182426.s003.xlsx]

## Sheet: Sheet1
SampleType	BL1	BL2	BL3	BL4	BL5	BL6	BL7	BL8	BL9	BL10	BL11	BL12	BL13	BL14	BL15	STDEV.S
k__Bacteria;p__Bacteroidetes;c__Bacteroidia;o__Bacteroidales;f__Bacteroidaceae;g__Bacteroides	0.210827	0.218526	0.345077	0.263662	0.339083	0.293146	0.276292	0.389657	0.407999	0.203544	0.203263	0.22197	0.374541	0.243241	0.299198	0.0708977
k__Bacteria;p__Firmicutes;c__Clostridia;o__Clostridiales;f__Ruminococcaceae;g__	0.0794301	0.0596941	0.0726528	0.0880523	0.0770544	0.0925643	0.138507	0.105654	0.0998276	0.0403657	0.0760133	0.173621	0.0433123	0.124203	0.0414698	0.0372883
k__Bacteria;p__Firmicutes;c__Bacilli;o__Lactobacillales;f__Lactobacillaceae;g__Lactobacillus	0.0227849	0.00614449	0.037677	0.00804976	0.00844972	0.127448	0.0551265	0.011063	0.0332407	0.124388	0.00830997	0.00843715	0.0147922	0.00342837	0.0314828	0.0402978
k__Bacteria;p__Bacteroidetes;c__Bacteroidia;o__Bacteroidales;f__Porphyromonadaceae;g__Parabacteroides	0.114638	0.129497	0.0233094	0.0691117	0.134189	0.0686965	0.0116783	0.0181066	0.0381653	0.0379466	0.132399	0.265572	0.0424314	0.0506878	0.0988555	0.0664344
k__Bacteria;p__Bacteroidetes;c__Bacteroidia;o__Bacteroidales;f__Rikenellaceae;g__	0.130604	0.0798124	0.045734	0.0436926	0.0471958	0.100367	0.0680919	0.0215519	0.0307433	0.0593249	0.0468519	0.0292334	0.0684921	0.0273836	0.0451793	0.0296508
k__Bacteria;p__Firmicutes;c__Clostridia;o__Clostridiales;f__Lachnospiraceae;g__[Ruminococcus]	0.0547949	0.0219682	0.0129005	0.105013	0.0493411	0.0702264	0.0988573	0.00451709	0.0818179	0.133727	0.057456	0.0352317	0.0156365	0.0586729	0.0382677	0.0370767
k__Bacteria;p__Firmicutes;c__Clostridia;o__Clostridiales;f__;g__	0.0644164	0.05867	0.0438711	0.0452853	0.0452257	0.0473531	0.0465248	0.0243081	0.0293011	0.155696	0.0415498	0.0283435	0.0672442	0.0472595	0.0795473	0.031614
k__Bacteria;p__Firmicutes;c__Clostridia;o__Clostridiales;f__Lachnospiraceae;g__	0.0491647	0.034059	0.03125	0.0366544	0.0324417	0.0361077	0.114428	0.0514489	0.0384467	0.0255977	0.0484323	0.0354294	0.0198209	0.0617975	0.0585587	0.0225469
k__Bacteria;p__Firmicutes;c__Clostridia;o__Clostridiales;f__Ruminococcaceae;g__Oscillospira	0.0616938	0.0452248	0.0931446	0.0383332	0.0207084	0.0355722	0.0539964	0.0295142	0.0688382	0.049789	0.0455264	0.0672006	0.0355675	0.0509048	0.0642656	0.0183912
k__Bacteria;p__Proteobacteria;c__Betaproteobacteria;o__Burkholderiales;f__Alcaligenaceae;g__Sutterella	0.0603986	0.0638895	0.0679257	0.0835324	0.0460137	0.0467411	0.0476235	0.0557363	0.0787224	0.0496484	0.0730563	0.03889	0.0677213	0.0990756	0.0675629	0.0163615
k__Bacteria;p__Tenericutes;c__Mollicutes;o__RF39;f__;g__	0.0107581	0.0209441	0.0038655	0.0281311	0.0546824	0.00206548	0.0074402	0.000727328	0.00105526	0.0137271	0.0664288	0.00270252	0.10083	0.00203966	0.0334485	0.0295167
k__Bacteria;p__Firmicutes;c__Clostridia;o__Clostridiales;f__Ruminococcaceae;g__Faecalibacterium	7.93e-05	0.0816954	0.0400056	0.00695207	0.0479401	0.000841493	0.000596471	0.0246526	0.0028492	0.00222222	0.00463931	0.00121943	0.00440464	0.121252	0.000602391	0.0361379
k__Bacteria;p__Firmicutes;c__Clostridia;o__Clostridiales;f__Veillonellaceae;g__Megamonas	0.0318513	0	0.0414959	0	8.76e-05	0.0165239	0.0074088	0.000650768	0.0436174	0.000140647	0.116187	0.00698702	0.000110116	0.0222193	0.00516788	0.0308616
k__Bacteria;p__Proteobacteria;c__Epsilonproteobacteria;o__Campylobacterales;f__Helicobacteraceae;g__Helicobacter	0.00414993	0.0962307	0.0621041	0.0875788	0.0134845	0.00214198	0.00414391	0.150787	0.0051356	0.00663854	0.00948254	0.0240261	0.0574438	0.0194419	0.000760914	0.0450906
k__Bacteria;p__Proteobacteria;c__Deltaproteobacteria;o__Desulfovibrionales;f__Desulfovibrionaceae;g__Bilophila	0.0168376	0.019887	0.0152524	0.00925507	0.0223283	0.00688494	0.0233252	0.00811545	0.0135073	0.0171308	0.0229926	0.0125898	0.00697401	0.0156664	0.0105577	0.00571173
SampleType	NC1	NC2	NC3	NC4	NC5	NC6	NC7	NC8	NC9	NC10	NC11	NC12	NC13	NC14	NC15	STDEV.S
k__Bacteria;p__Bacteroidetes;c__Bacteroidia;o__Bacteroidales;f__Bacteroidaceae;g__Bacteroides	0.393085	0.351194	0.200804	0.318377	0.307687	0.464231	0.412684	0.373335	0.602435	0.423421	0.432054	0.349498	0.166606	0.479474	0.559684	0.117065
k__Bacteria;p__Firmicutes;c__Clostridia;o__Clostridiales;f__Ruminococcaceae;g__	0.0809668	0.0911628	0.121364	0.0563101	0.123833	0.0427275	0.0612053	0.0281424	0.0143807	0.0849555	0.0897145	0.0854027	0.103666	0.0609677	0.0701581	0.0313298
k__Bacteria;p__Bacteroidetes;c__Bacteroidia;o__Bacteroidales;f__Porphyromonadaceae;g__Parabacteroides	0.0271232	0.0274109	0.0164338	0.139051	0.156428	0.0734	0.0854059	0.00741876	0.060052	0.0365023	0.023273	0.0574281	0.294925	0.0342943	0.0141798	0.0762836
k__Bacteria;p__Bacteroidetes;c__Bacteroidia;o__Bacteroidales;f__Rikenellaceae;g__	0.0808996	0.0856434	0.0479218	0.0865023	0.0361437	0.0761461	0.0456526	0.0119026	0.0343619	0.0660545	0.111207	0.163596	0.0825357	0.112661	0.0681818	0.0375731
k__Bacteria;p__Firmicutes;c__Clostridia;o__Clostridiales;f__Lachnospiraceae;g__[Ruminococcus]	0.0314871	0.0348527	0.15738	0.0441392	0.059539	0.0693042	0.0841322	0.0311914	0.0133329	0.0605735	0.0444581	0.0165753	0.0256457	0.017255	0.0366601	0.0363811
k__Bacteria;p__Firmicutes;c__Clostridia;o__Clostridiales;f__;g__	0.0978181	0.0454574	0.0348767	0.0734434	0.0566447	0.0500815	0.0673728	0.0132396	0.0180301	0.101314	0.0618975	0.0682728	0.0597797	0.0390395	0.0504941	0.0248078
k__Bacteria;p__Firmicutes;c__Clostridia;o__Clostridiales;f__Lachnospiraceae;g__	0.064384	0.0244341	0.0993223	0.0297221	0.0337663	0.0249011	0.0237984	0.026251	0.0533314	0.0297217	0.03144	0.041469	0.0187827	0.0222158	0.0242589	0.021333
k__Bacteria;p__Firmicutes;c__Clostridia;o__Clostridiales;f__Ruminococcaceae;g__Oscillospira	0.0285331	0.0497364	0.10586	0.0376619	0.0895152	0.015313	0.0462559	0.0105982	0.0265573	0.0268117	0.0378262	0.0250786	0.0452411	0.0344381	0.0204545	0.0261268
k__Bacteria;p__Proteobacteria;c__Betaproteobacteria;o__Burkholderiales;f__Alcaligenaceae;g__Sutterella	0.0204095	0.00551938	0.0187129	0.0446615	0.0219137	0.0348615	0.0319769	0.0367025	0.00383003	0.0022037	0.0107461	0.0343829	0.0373849	0.00280394	0.0212945	0.0143599
k__Bacteria;p__Tenericutes;c__Mollicutes;o__RF39;f__;g__	0.0208124	0.0893643	0.000329875	0.0267447	0.00275643	0.00935536	0.0242676	0.000358709	3.61e-05	0.0335641	0.0141234	0.00258796	0.0270905	0.0149543	0.0020751	0.0228503
k__Bacteria;p__Firmicutes;c__Clostridia;o__Clostridiales;f__Ruminococcaceae;g__Faecalibacterium	0.00644512	0.0843411	0.000329875	0.0596532	0.0318024	0.0602746	0.0105919	3.26e-05	0.000867177	0.0137873	0.000368437	0.0640828	0.042803	0.0456539	0.0370059	0.0281157
k__Bacteria;p__Firmicutes;c__Clostridia;o__Clostridiales;f__Veillonellaceae;g__Megamonas	0.000537093	0.000930233	0.0584478	0	6.89e-05	0.000511985	0.0135416	0.298234	0.103628	0.002797	0.0126497	0.000184854	0.00252844	0.0516213	0.00844862	0.0782501
k__Bacteria;p__Proteobacteria;c__Epsilonproteobacteria;o__Campylobacterales;f__Helicobacteraceae;g__Helicobacter	0.0185297	0.0397519	0.0041984	0.00840995	0.00330772	0.0135909	0.019642	0.093509	0.000433589	0.0164147	0.000736874	0.0013556	0.00270905	0.0106406	0.0166008	0.023671
k__Bacteria;p__Proteobacteria;c__Deltaproteobacteria;o__Desulfovibrionales;f__Desulfovibrionaceae;g__Bilophila	0.0168513	0.0128992	0.0277694	0.00856665	0.00716673	0.0145218	0.00643561	0.000570674	0.00090331	0.01051	0.00810562	0.0253867	0.012281	0.0108563	0.0083498	0.00758458
k__Bacteria;p__Bacteroidetes;c__Bacteroidia;o__Bacteroidales;f__Rikenellaceae;g__Rikenella	0.00443102	0.000620155	0	0.000940242	3.45e-05	0.000884338	0.0132064	0.000847858	0.0433227	0.0201441	0.0481425	0.0144186	0.000361206	0.0234381	0.000148221	0.0160502
SampleType	PC1	PC2	PC3	PC4	PC5	PC6	PC7	PC8	PC9	PC10	PC11	PC12	PC13	PC14	PC15	STDEV.S
k__Bacteria;p__Bacteroidetes;c__Bacteroidia;o__Bacteroidales;f__Bacteroidaceae;g__Bacteroides	0.0021254	0	0.163599	0.21037	0.00284412	0.185635	0.201926	0.0309264	0.284939	0.178222	0.00439206	0.0771791	0.414107	0.0594066	0.00255375	0.125578
k__Bacteria;p__Firmicutes;c__Clostridia;o__Clostridiales;f__Ruminococcaceae;g__	0.0633065	0.000304414	0.0966817	0.102175	0.0202758	0.154239	0.129358	0.092685	0.076271	0.174562	0.00918674	0.112773	0.0980551	0.12894	0.0581151	0.0509962
k__Bacteria;p__Firmicutes;c__Bacilli;o__Lactobacillales;f__Lactobacillaceae;g__Lactobacillus	0.590481	0.000304414	0.0238663	0.0459598	0.445059	0.00681229	0.0516345	0.226982	0.0196538	0.0763708	0.541359	0.118662	0.0111057	0.216588	0.26421	0.201701
k__Bacteria;p__Bacteroidetes;c__Bacteroidia;o__Bacteroidales;f__Porphyromonadaceae;g__Parabacteroides	0.00569303	0.000152207	0.14765	0.0502914	0.00431206	0.0700481	0.100692	0.00833176	0.151915	0.112621	0.00175683	0.0457851	0.0176608	0.0315932	0.00369258	0.0540903
k__Bacteria;p__Bacteroidetes;c__Bacteroidia;o__Bacteroidales;f__Rikenellaceae;g__	0.00447852	0	0.129567	0.219543	0.00972507	0.211847	0.125062	0.00993222	0.169224	0.0666573	0.00384306	0.0181297	0.0847283	0.0126943	0.00217414	0.080402
k__Bacteria;p__Firmicutes;c__Clostridia;o__Clostridiales;f__Lachnospiraceae;g__[Ruminococcus]	0.10331	0.000152207	0.0209978	0.0546868	0.115936	0.0486486	0.0129312	0.0981924	0.017882	0.0563807	0.172059	0.0562839	0.0393846	0.0902154	0.249646	0.0664751
k__Bacteria;p__Firmicutes;c__Clostridia;o__Clostridiales;f__;g__	0.0563231	0.000152207	0.036901	0.0629359	0.0822349	0.0457608	0.0963964	0.0597345	0.0463677	0.0586331	0.051863	0.0651439	0.0720516	0.110469	0.0826172	0.0261765
k__Bacteria;p__Firmicutes;c__Clostridia;o__Clostridiales;f__Lachnospiraceae;g__	0.0428875	0.000152207	0.0766936	0.0527757	0.0278908	0.0307294	0.0499164	0.149783	0.0197356	0.0556064	0.0355025	0.114155	0.0211821	0.110968	0.0637402	0.0408767
k__Bacteria;p__Firmicutes;c__Clostridia;o__Clostridiales;f__Ruminococcaceae;g__Oscillospira	0.0042508	0	0.0594823	0.0856133	0.0259947	0.077749	0.0632093	0.0147806	0.0420608	0.0582811	0.00384306	0.0220731	0.0422016	0.0069177	0.0294026	0.0280795
k__Bacteria;p__Proteobacteria;c__Betaproteobacteria;o__Burkholderiales;f__Alcaligenaceae;g__Sutterella	0.00463033	0.000152207	0.118483	0.0608975	0.00550476	0.039689	0.0609486	0.000988514	0.0564808	0.0297037	0.00135422	0.00839906	0.0489192	0.00784481	0.00652241	0.034017
k__Bacteria;p__Tenericutes;c__Mollicutes;o__RF39;f__;g__	0.0053894	0	0.0130347	0.00308947	0.130799	0.0144391	0.0302482	0.100828	0.0363091	0.024495	0.0574629	0.0164908	0.0439352	0.0233918	0.0707458	0.0376747
k__Bacteria;p__Firmicutes;c__Clostridia;o__Clostridiales;f__Ruminococcaceae;g__Faecalibacterium	0.000759071	0.000152207	0.0254957	0.000509603	0.0042509	0.0339874	0.00447619	0.00362455	0.0160829	0.0143591	0.000183003	0.0190003	0.0092096	0.0103409	0.0116644	0.0100993
k__Bacteria;p__Proteobacteria;c__Deltaproteobacteria;o__Desulfovibrionales;f__Desulfovibrionaceae;g__Bilophila	0.00379535	0	0.0190701	0.0109565	0.00452613	0.0215476	0.0153276	0.0124741	0.0149107	0.0166115	0.000402606	0.142886	0.0166856	0.027029	0.0157711	0.0344695
k__Bacteria;p__Firmicutes;c__Clostridia;o__Clostridiales;f__Lachnospiraceae;g__Dorea	0.0264157	0	0.00984487	0.00324872	0.0195419	0.0106627	0.00804811	0.075033	0.0089955	0.00886887	0.01658	0.0554133	0.00373801	0.0301669	0.0309556	0.0208372
k__Bacteria;p__Firmicutes;c__Clostridia;o__Clostridiales;f__Lachnospiraceae;g__Blautia	0.0491878	0	0.00199651	0.00570118	0.0176152	0.00422066	0.00334584	0.038505	0.00422516	0.00154853	0.0104678	0.0254532	0.00650089	0.0362288	0.0173931	0.0156199
